# Supplementary material for: Maximising response to postal questionnaires – A systematic review of randomised trials in health research
Source: BMC Med Res Methodol. 2006 Feb 23;6:5. doi: 10.1186/1471-2288-6-5 (PMC1421421; doi:10.1186/1471-2288-6-5)
Supplement: Additional File 1 — Extracted data of randomised trials of methods of improving response rates to postal questionnaires in health care research. Extracted data from included studies of systematic review. [file 1471-2288-6-5-S1.xls]

## Sheet: Sheet2
Table 2
Extracted data of randomised trials of methods of improving response rates to postal questionnaires in health care research
Author	Country	Main Study Type a	Patient Characteristics	Method of improving response rate	Questionnaires returned/Questionnaires sent (% response rate) after first mailing	Questionnaires returned/Questionnaires sent (% response rate) after all mailings	Follow up procedures
				Questionnaire length
Dorman 1997	UK	Survey	Stroke survivors	1. Short Questionnaire (EuroQol)	1. 747/1125 (66%)	1. 905/1125 (80%)	Initial Q sent with pre-paid envelope and personalised letter.
				2. Long Questionnaire (SF36)	2. 679/1128 (60%)	2. 849/1128 (75%)	Reminder letter and Q sent after 2 weeks
					p=0.002	p=0.003
Ingesias b 2000	UK	Survey	Women with osteoporotic risk factors	1. Short Questionnaire (4-5 pg)	1. 270/553 (48.8%)		Information letter and pre-paid envelope sent with questionnaire. No reminders or follow up
				2. Long Questionnaire (7 pg)	2. 119/300 (40.5%)
					p=0.04, 95%CI=0.3-16.6
Jenkinson 2003	UK	Survey	Recently discharged in-patients	1. Short questionnaire (4 pgs)		1. 488/721 (67.7%)	Reminder sent to non-responders after 2 weeks. Second questionnaire sent to non-responders after further 2 weeks
				2. Long questionnaire (12 pgs)		2. 461/724 (63.7%)
Jones (a) d 2000	USA	Survey	Psychiatric patients	1. Short questionnaire (SF12, MH5-5 qs of mental health taken from SF36, MH1-1 q of mental health taken from SF36)		1. 122c/219 (55.7%)	Second questionnaire sent 2 weeks after 6 month follow up point. Began telephoning non-responders 2 weeks after 6 month follow up point
				2. Long Q (SF36)		2. 26c/73 (36%)
				Incentives
Jones (b) e 2000	USA	Survey	Psychiatric patients	1. Cash incentive ($2 or $5 ) sent with questionnaire		1. 81c/146 (55.4%)	Second questionnaire sent 2 weeks after 6 month follow up point. Began telephoning non-responders 2 weeks after 6 month follow up point
				2. No incentive sent with questionnaire		2. 37c/73 (50.6%)
Ward 1996	Australia	Survey	Patients on the Age-Sex Disease Register	1. Instant $1 lottery ticket		1. 73/112 (65%)	Prompt letter sent to non-responders 21 days after initial mailing. Second letter and second questionnaire sent to non-responders 30 days after initial mailing
				2. No Lottery ticket		2. 81/119 (68%)
						p=0.68
Leigh Brown 1997	UK	Cohort Study	Orthopaedic out-patients	1. Aware of prize draw for £25 gift voucher		1. 461/654 (70.5%	Hand signed cover letter. Second class business reply envelolpe. Postcard reminders sent to non-responders after 10 days. Second reminder after 3 weeks
				2. Unaware of the prize draw		2. 430/653 (65.8%)
						p=0.07
Evans 2004	USA	Survey	Prostate cancer patients	1. Immediate incentive (30 min phone card sent with questionnaire)	1. 406/681 (60%)		Pre-paid envelope sent with questionnaire. No reminders or follow up
				2. Delayed incentive (30 min phone card upon receipt of completed questionnaire)	2. 399/669 (60%)
				Question order
Dunn 2003	UK	Cohort Study	Back pain sufferers	1. Chronologically ordered questionnaire		1. 129/175 (75%)	Initial Q sent with letter from GP and pre-paid envelope. Reminder postcard sent to non-responders after 2 weeks. Second Q sent to non-responders after 4 weeks
				2. Traditionally ordered questionnaire		2. 55/84 (67%)
McColl (a) 2003	UK	Survey	Angina Patients	1. Condition specific questions first followed by generic questions		1. 1779/2363 (75%)	Personalised cover letter and info sheet. Second class business reply envelope enclosed. Max 2 reminders to non-responders : 3 weeks after initial mailing and further letter plus second questionnaire 6 weeks after initial mailing
				2. Generic questions first followed by condition specific		2. 1738/2321 (75%)
McColl (b) 2003	UK	Survey	Asthma patients	1. Condition specific questions first followed by generic questions		1. 1522/2382 (64%)	As above
				2. Generic questions first followed by condition specific		2. 1537/2369 (65%)
				Reminder strategies
Tai 1997	UK	Survey	Asthma and Diabetes	1. Telephone reminders		1. 12/94 (16.2%)	NB only non-respnders to previous follow up methods randomised
				2. Recorded delivery reminders		2. 26/98 (35.1%)
						p=0.008
Salim Silva 2002	Australia	Survey	Work related neck and upper limb disorders	1. Final reminder letter plus telephone call		1. 11/29 (38%)	Cover letter and pre-paid return envelope. Reminder letter after 2 weeks. Second copy of questionnaire sent out after further 2 weeks.
				2. Final reminder letter only		2. 3/29 (10%)	NB The study only randomised non-responders to previous follow up methods
						p=0.031
Sutherland 1996	Canada	Pilot Study	Patients in the Canadian Diet and Breast Cancer Prevention Trial	1. Total Design Method (TDM)		1. 100/113c(88%)	Customary Group : 1 telephone contat after 1 month. TDM Group : Reminder postcard after 1 week. Second questionnaire to non-responders plus letter after 3 weeks. Third letter after 7 weeks registered mail
				2. Usual follow-up mailing procedure		2. 70/113c(62%)
				Information brochure
Parkes 2000	Canada	Case Control Study	Cancer Patients	1. Information brochure sent with questionnaire		1. 2829c/3732 (75.8%)	Cover letter and stamped return envelope sent with questionnaire. Reminder postcards sent 1-2 weeks after initial mailing.
				2. No information brochure		2. 2816c/3755 (75%)	Reminder plus second quetionnaire sent to non-responders 4 weeks after initial mailing.
							Telephone follow up began 6 weeks after initial mailing
a	Type of study in which the randomised trial of response enhancement method is embedded
b	Short and medium questionnaire pooled for analysis
c	Figures calculated from givem information
d	SF12, MH5 and MH1 pooled and compared with SF36
e	$2 and $5 incentive pooled and compared with standard questionnaire alone
